# Supplementary material for: Efficacy and safety of albendazole alone versus albendazole in combination with ivermectin for the treatment of Trichuris trichiura infections: An open-label, randomized controlled superiority trial in south-western Uganda
Source: PLoS Negl Trop Dis. 2024 Nov 26;18(11):e0012687. doi: 10.1371/journal.pntd.0012687 (PMC11630569; doi:10.1371/journal.pntd.0012687)
Supplement: S1 Raw Data — (XLSX) [file pntd.0012687.s003.xlsx]

## Sheet: data
pid	asc_count_bl_a1	hook_count_bl_a1	tri_count_bl_a1	kk_note_bl_a1	asc_count_bl_1b	hook_count_bl_1b	tri_count_bl_1b	kk_note_bl_1b	asc_count_bl_2a	hook_count_bl_2a	tri_count_bl_2a	kk_note_bl_2a	kk_reader_bl_2b	asc_count_bl_2b	hook_count_bl_2b	tri_count_bl_2b	kk_note_bl_2b	age	sex	height	weight	excluded_reason	tri_int_treat	treat_arm	asc_count_1a	hook_count_1a	tri_count_1a	kk_note_1a	asc_count_1b	hook_count_1b	tri_count_1b	kk_note_1b	asc_count_2a	hook_count_2a	tri_count_2a	kk_note_2a	asc_count_2b	hook_count_2b	tri_count_2b	kk_note_2b	school
0001	0	0	0		0	0	0		0	0	0		6	0	0	0																									2
0002	0	0	0		0	0	0																																		2
0003	598	0	12		604	0	14		241	0	7		5	575	0	29		9	2	135	26		1	B	0	0	1		0	0	1		0	0	1		0	0	3		2
0004	35	0	7		20	0	4		277	0	48		5	323	0	55		6	2	119	21		1	B	0	0	0		0	0	1		0	0	5		0	0	4		2
0005	3	0	6		1	0	5		4	0	2		5	2	0	1		6	1	121	20		1	A	304	2	7	EV	401	1	10	EV	14	0	1		41	0	2		2
0006	1320	0	92		1013	0	61		1331	0	86		5	1338	0	90	EV	9	2	24	22		2	B	0	0	2		0	0	1		0	0	1		0	0	2		2
0007	32	0	0		54	0	0		5	0	0		5	20	0	0																									2
0008	140	0	0		185	0	1																																		2
0009	0	0	2		0	0	0		0	0	0	EV	5	0	0	1		6	2	109	18		1	B	0	0	0		0	0	0		0	0	0		0	0	0		2
0010	0	0	0		0	0	0		0	0	13		6	0	0	2		10	1	135	28.5		1	B	0	0	1		0	0	1										2
0011	35	0	6		41	0	9		62	0	24		5	64	0	25		7	1	126	26.5		1	A	0	0	7	HN	0	0	11	HN	0	0	16	HN	0	0	17	HN	2
0012	425	0	74		430	0	68		254	0	42		5	337	0	47		8	2	122	21.6		2	B	0	0	0		0	0	0		0	0	0		0	0	0		2
0013	70	0	6		61	0	1	EV	512	0	13	EV	5	280	0	11	EV	6	1	119	19.4		1	A	0	0	2		0	0	0		0	0	2		0	0	2		2
0014	710	0	6		677	0	6		339	0	5	EV	5	464	0	4		7	1	116	19		1	A	0	0	2		0	0	6		0	0	3		0	0	2		2
0015	121	0	2		118	0	4		220	0	27		5	365	0	25		9	1	122	21		1	B	0	0	0		0	0	0										2
0016	268	0	36		382	0	31		400	0	8	EV	5	419	0	9		7	1	137	28		1	A	0	0	0		0	0	0		0	0	0		0	0	0		2
0017	172	0	0		280	0	1		269	0	4		5	280	0	1		6	2	107	16.5		1	A	0	0	1		0	0	0		0	0	1		0	0	0		2
0018	350	0	2		296	0	2		363	0	5		5	369	0	6		10	2	126	29		1	B	0	0	0		0	0	0		0	0	0		0	0	0		2
0019	0	0	0		0	0	0		0	0	0		5	0	0	0																									2
0020	0	0	1		0	0	1																																		2
0021	91	0	11		75	0	12		61	0	15		5	65	0	7		6	2	111	21		1	A	0	0	8		0	0	21		0	0	2		0	0	3		2
0022	243	0	16		299	0	14		175	0	8		6	211	0	12		7	1	114	18		1	B	0	0	3		0	0	0		0	0	7	EV	0	0	5	EV	2
0023	2	0	7		2	0	4		3	0	4		5	4	0	3		8	1	122	20		1	B	0	0	4		0	0	1		0	0	8		0	0	10		2
0024	0	0	0		0	0	0		0	0	0		6	0	0	0																									2
0025	0	0	1		0	0	3		0	0	0		6	0	0	1		8	1	123	25		1	A	0	0	0		0	0	5		0	0	4		0	0	6		2
0026	379	0	8		447	0	18		373	0	12		6	369	0	15		6	2	108	16		1	B	0	0	0		0	0	0		0	0	0	EV	0	0	0		2
0027	189	0	9		274	0	3																																		2
0028	262	0	3		264	0	4		125	0	7		6	197	0	2																									2
0029	2218	0	169	EV	2079	0	164	EV	1004	1	50		6	770	1	57		8	2	122	24		2	A	118	0	25	EV	137	0	47	EV									2
0030	1021	1	29		716	0	14																																		2
0031	173	0	4		196	0	2		200	0	0		6	146	0	1		6	1	117	21		1	A	0	0	0		0	0	0		0	0	0		0	0	0		2
0032	4321	0	18		4334	0	16		4209	0	41		6	4187	0	48		10	1	129	27.5		1	B	0	0	1		0	0	0		0	0	0		0	0	0		2
0033	896	0	1		942	0	0		1782	0	72		6	1784	0	66		8	1	119	23		1	B	0	0	41		0	0	60		0	0	18		0	0	12		2
0034	10	0	2	EV	15	0	6	EV	8	0	1		5	12	0	0		7	2	115	18.5		1	A	0	0	0		0	0	0		0	0	2		0	0	0	EV	2
0035	0	0	0		0	0	0		0	0	0		6	0	0	0																									2
0036	137	0	0		148	0	0		304	0	3		6	279	0	3		9	2	127	24		1	A	0	0	3		0	0	5		0	0	2		0	0	0		2
0037	58	0	0		62	0	0		54	0	0		5	61	0	0																									2
0038	0	0	0		0	0	0		0	0	2		5	0	0	1		7	1	125	23.5		1	A	0	0	2		0	0	1		0	0	2		0	0	0		2
0039	0	0	3		0	0	1		0	0	0		5	0	0	0		6	1	110	19		1	B	0	0	0		0	0	0		0	0	0		0	0	0		2
0040	0	0	0		0	0	0																																		2
0041	914	0	9		1230	0	15		2229	0	84	EV	6	2143	0	90		6	1	100	14		2	A	0	0	4		1	0	6		0	0	47		0	0	30	DD	2
0042	379	0	2		380	0	2		870	0	0		5	888	0	0		6	2	110	16	Malaria positive																			2
0045	0	0	0		0	0	0		0	0	0		5	0	0	0																									2
0048	134	0	5	HN	111	0	7	EV, HN	64	0	6		6	49	0	7																									2
0050	27	0	17		35	0	14		17	0	5	EV	5	19	0	2	EV	6	2	112	20.5		1	B	0	0	0		0	0	0		0	0	0		0	0	0		2
0051	426	0	6		637	0	5		13	0	0		5	15	0	0		6	2	111	17		1	A	0	0	2		0	0	4		0	0	0		0	0	0		2
0053	439	0	2		644	0	4		216	0	8		5	245	0	1		6	2	107	16.5		1	A	0	0	3		0	0	2		0	0	7		0	0	3		2
0054	754	0	26		750	0	20		177	0	2		5	140	0	1		6	1	118	19.5		1	B	0	0	5		0	0	4		0	0	1		0	0	0		2
0055	1730	0	314		1643	0	313		1791	0	296		5	1815	0	328		9	1	121	22		2	B	0	0	34		0	0	29		0	0	18		0	0	22		2
0056	581	0	65		696	0	49		526	0	57		5	610	0	40		6	2	106	17		2	A	0	0	9		0	0	4		0	0	60		0	0	30		2
0057	266	0	6		294	0	7		261	0	1	EV	5	216	0	2		8	1	123	21.5		1	A	0	0	3		0	0	3		0	0	1		0	0	8		2
0058	109	0	15		141	0	16		268	0	141		5	254	0	126		6	1	119	22		2	B	0	0	5		0	0	5		0	0	72		0	0	94		2
0059	8	0	1		18	0	0		0	0	0		5	0	0	0																									2
0060	7	0	0		11	0	0		3	0	0		5	7	0	0																									2
0061	6	0	0		27	0	0		37	0	0		5	53	0	0																									2
0062	376	0	5		476	0	2		442	0	6		5	548	0	2		6	2	103	16		1	A	97	0	0		86	0	0		263	0	2		319	0	1		2
0063	0	0	15		0	0	10		0	0	2		6	0	0	5		6	2	114	18		1	A	0	0	0		0	0	0										2
0064	648	0	109		431	0	106																																		2
0065	0	0	0		0	0	0		0	0	13		5	0	0	14		11	1	124	23		1	A	0	0	3		0	0	1		0	0	0		0	0	0		2
0066	185	0	2		175	0	2		123	0	0		5	126	0	0		7	1	114	17.5		1	B	0	0	0		0	0	0		0	0	0		0	0	0		2
0068	0	0	0		0	0	0		0	0	0		6	0	0	0																									2
0069	0	0	0		0	0	0		0	0	1		5	0	0	0																									2
0070	17	0	0		0	0	26		1	0	12		5	0	0	12		6	2	119	19.5		1	B	0	0	0		0	0	0		0	0	0		0	0	0		2
0071	0	0	0		0	0	0		0	0	0		5	0	0	0																									2
0072	0	1	6		0	1	2		0	0	1		6	0	0	0		6	2	110	18		1	A	0	0	0		0	0	0		0	0	2		0	0	1		2
0073	0	0	41		0	0	25																																		2
0074	8	0	0		4	0	0		0	0	0		6	0	0	0																									2
0075	0	0	27		0	0	26		0	0	42		5	0	0	40		6	2	115	21.5		1	B	0	0	23		0	0	23		0	0	9		0	0	15		2
0077	1621	0	0	EV	1634	0	0	EV	973	0	0		6	882	0	0	EV																								2
0078	0	0	0		0	0	0		0	0	0		6	0	0	0																									2
0079	9	0	0		15	0	0		45	0	15		5	51	0	11		10	1	132	28		1	A	0	0	8		0	0	9		0	0	24		0	0	14		2
0080	174	0	5		188	0	2		321	0	3		5	471	0	4		9	1	124	22.5		1	A	0	0	0		0	0	0		0	0	0		0	0	0		2
0081	0	0	0		0	0	0																																		2
0082	0	0	1		0	0	0		0	0	2		6	0	0	2		10	1	113	20		1	B	0	0	3	EV	0	0	7	HN	0	0	0		0	0	0		2
0083	729	0	0		745	0	0		719	0	0		5	728	0	0																									2
0084	18	0	20		20	0	22		0	0	1		6	0	0	2		12	2	138	33.5		1	B	0	0	7		0	0	3		0	0	0		0	0	0		2
0085	159	0	281		115	0	252		150	0	168		5	147	0	200		10	1	132	28		2	A	0	0	242		1	0	308		0	0	207		0	0	186		2
0086	12	0	3		13	0	0		78	0	2		6	53	0	2		10	1	122	20		1	A	0	0	9		0	0	15	EV	0	0	0		0	0	2		2
0087	18	0	0		13	0	0		8	0	1		6	5	0	1		9	2	131	26		1	B	0	0	0		0	0	0		0	0	2		0	0	1		2
0088	519	0	86		441	0	91		178	0	36		5	177	0	27		11	1	138	30.5		2	A	0	0	28		0	0	30										2
0089	4	0	0		4	0	0		7	0	0		5	5	0	0																									2
0090	0	0	0		0	0	0		0	0	0		5	0	0	0																									2
0091	1876	0	120	EV	1889	0	130	EV	314	0	62		5	320	0	74		10	2	121	24.5		2	A	0	0	38		0	0	38		1	0	22		3	0	34		2
0092	194	0	0		220	0	0		218	0	0		6	207	0	0																									2
0093	256	0	27		299	0	30		118	0	30		5	116	0	41		9	1	121	20		1	B	0	0	11	EV	0	0	1		0	0	0	EV	0	0	0	EV	2
0094	1125	0	1		1134	0	4		2151	0	36		6	2120	0	42		9	1	123	22		1	B	0	0	12		0	0	13		0	0	3	EV	0	0	4	EV	2
0095	36	0	0		21	0	1		45	0	1		6	44	0	0		9	1	127	26		1	A	0	0	22		0	0	23		0	0	0		0	0	0		2
0096	364	0	7		309	0	8		1076	0	4		6	962	0	7		10	2	128	27		1	A	0	0	16		0	0	30		0	0	15		0	0	18		2
0097	174	0	0		182	0	0		554	0	7		5	828	0	12		10	2	122	20.5		1	B	0	0	0		0	0	0		0	0	2		0	0	4		2
0098	0	0	0		0	0	0		0	0	0		6	0	0	0																									2
0099	124	0	6		115	0	10		125	0	14		6	77	0	14		11	2	132	27.5		1	B	0	0	0		0	0	0		0	0	0		0	0	0		2
0100	377	0	5		300	0	1																																		2
0101	315	0	5		354	0	9		165	0	1		6	134	0	4		9	2	121	23		1	A	0	0	4		0	0	3		0	1	3	EV	0	0	3	EV	2
0102	609	0	0		633	0	1		326	0	1		5	360	0	1		9	2	125	20.5		1	A	0	0	0		0	0	1		0	0	0		0	0	0		2
0103	72	0	34		62	0	20		0	0	0	HN	5	0	0	0	HN	12	2	142	38		1	B	0	0	0		0	0	0		0	0	0		0	0	0		2
0104	3	0	19		0	0	11		9	0	9		6	8	0	4																									2
0105	65	0	0		56	0	0		72	0	1	HN	6	71	0	3		11	2	128	26		1	A	0	0	0		0	0	0		0	0	0		0	0	0		2
0107	16	0	60		16	0	50		0	0	36		6	0	0	40																									2
0108	0	0	2		0	0	1		0	0	0		5	0	0	0		9	2	128	25		1	A	0	0	0		0	0	0		0	0	0		0	0	0		2
0110	141	0	91		126	0	54		272	0	122		6	216	0	132		9	2	137	28		2	A	0	0	0		0	0	0		0	0	123		0	0	132		2
0112	680	0	17		595	0	18		496	0	14		6	508	0	25		10	2	128	24.5		1	A	0	0	8		0	0	7		0	0	9		0	0	12		2
0113	0	0	4		0	0	5		0	0	0		6	0	0	1		10	1	124	22.5		1	B	0	0	3		0	0	2		0	0	1		0	0	0		2
0114	0	0	0		0	0	0																																		2
0115	392	0	73		461	0	85		112	0	16		6	130	0	21		10	2	126	23		2	B	0	0	0		0	0	0		0	0	0		0	0	0		2
0116	167	0	8		133	0	12		302	0	11		6	265	0	12		10	2	123	22		1	B	0	0	0		0	0	0		0	0	7		0	0	0		2
0117	322	0	9		335	0	11																																		2
0118	1935	0	20		1741	0	26		1322	0	10		6	941	0	4		12	1	129	23.5		1	A	0	0	2		0	0	0		0	0	2		0	0	2		2
0119	300	0	1		323	0	2		18	0	0		6	22	0	0		10	1	130	24		1	B	0	0	0		0	0	0	HN	0	0	0		0	0	0		2
0120	0	0	1		0	0	7		0	0	6		5	0	0	4		12	2	124	22		1	A	0	0	1		0	0	0		0	0	6		0	0	6		2
0121	822	0	32		639	0	25		1415	0	59		5	798	0	38		10	2	123	23		1	B	0	0	0		0	0	0		0	0	0		0	0	1		2
0122	0	0	2		0	0	1		0	0	7		5	0	0	6		12	2	126	23		1	A	0	0	9		0	0	8		0	0	0		0	0	0		2
0123	1245	0	71		1297	0	53		1363	0	118		6	1335	0	102		11	1	122	22.5		1	A	0	0	27		0	0	16		0	0	46		0	0	39		2
0124	0	0	0		0	0	0		0	0	0		6	0	0	0																									2
0125	0	0	2		0	0	1		0	0	3		6	0	0	3		11	2	125	22		1	B	0	0	4		0	0	4		0	0	0		0	0	0		2
0126	234	0	0	EV	335	0	0	EV	106	0	0		6	82	0	0																									2
0127	444	0	79		433	0	72		150	0	17		6	170	0	19		10	1	121	22		2	B	0	0	0		0	0	0		0	0	1		0	0	0		2
0128	0	0	2		0	0	0		0	0	5		5	0	0	0		10	1	128	25		1	A	0	0	5		0	0	2		0	0	0		0	0	2		2
0129	67	0	5		121	0	0		85	0	2		5	76	0	1		10	1	129	24.5		1	B	0	0	46		0	0	51		0	0	1		0	0	0		2
0130	1101	0	36		593	0	26		185	0	2		6	265	0	14		12	2	139	36		1	A	0	0	85		0	0	86		0	0	26		0	0	26		2
0131	2087	0	51		2167	0	53		952	0	6		6	967	0	11		12	1	139	29		1	A	20	0	4		41	0	14		79	0	46		91	0	49		2
0136	0	0	34		0	0	37		0	0	15		6	0	0	16		11	1	134	27		1	B	0	0	0		0	0	0		0	0	0		0	0	0		2
0137	29	0	15		15	0	20		16	0	17		6	19	0	7		9	2	131	30		1	B	0	0	0		0	0	2		0	0	1		0	0	1		2
0138	0	0	1		0	0	2		0	0	0		5	0	0	1		9	2	120	20		1	A	0	0	1		0	0	0		0	0	1		0	0	1		2
0139	0	0	16		0	0	21		0	0	8		6	0	0	8		11	1	135	28.5		1	B	0	0	0		0	0	0		0	0	0		0	0	0		2
0157	0	0	3		0	0	4		0	0	7	EV	6	0	0	10	EV	11	2	134	25.5		1	B	0	0	5		0	0	3										2
0158	169	0	64		225	0	85		103	0	20	EV	6	93	0	23		10	1	130	26		2	B	0	0	3		0	0	0		0	0	0		0	0	1		2
0159	0	0	0		0	0	0		1	0	0		5	4	0	0																									2
0160	182	0	0		182	0	0		170	0	0		5	172	0	0																									2
0161	499	0	3		408	0	4		740	0	0	EV	5	753	0	0		10	2	133	32.5		1	A	0	0	0		0	0	0		0	0	0		0	0	0		2
0162	0	0	0		0	0	0		0	0	0		5	0	0	0																									2
0163	0	0	2		0	0	1		0	0	6		5	0	0	9		7	2	115	19.5		1	A	0	0	10		0	0	8		0	0	4		0	0	5		2
0164	244	0	3		314	0	6		572	0	3		5	928	0	3		11	2	131	23		1	B	0	0	0		0	0	0		0	0	0		0	0	0		2
0165	0	0	0		0	0	0																																		2
0166	1452	0	1		1463	0	0		1441	0	1		5	1434	0	0		11	2	128	26		1	B	0	0	3		0	0	0		0	0	9		0	0	13		2
0167	1291	0	11		1349	0	9		726	0	10		6	688	0	8		12	2	141	36		1	B	0	0	0		0	0	0		0	0	0		0	0	0		2
0168	0	0	0		0	0	0		0	0	16		6	0	0	18		12	1	142	33		1	B	0	0	0		0	0	0		0	0	2		0	0	0		2
0169	4	0	3		8	0	5		14	0	6		6	17	0	8		12	2	147	29		1	A	1	0	5		1	0	8	EV	16	0	6		15	0	1		2
0170	0	0	0		0	0	0		0	0	0		6	0	0	0																									2
0171	4	0	5		6	0	5		1	0	1		6	0	0	1		11	2	131	31.5		1	A	0	0	10		1	0	13		0	0	2		0	0	1		2
0172	89	0	6		98	0	6		113	0	8		6	97	0	6		11	1	130	27		1	A	0	0	12		0	0	10		0	0	3		0	0	0		2
0173	128	0	7		231	0	15		202	0	12		6	183	0	15		11	1	135	31		1	B	0	0	3		0	0	11		0	0	7		0	0	6		2
0174	398	0	3		597	0	7		1086	0	8		6	876	0	5		12	1	141	32.5		1	B	0	0	3	HN	0	0	9	EV	0	0	3	EV	0	0	7	EV	2
0175	0	0	36		0	0	56		0	0	47		6	0	0	48		12	1	134	28		2	A	0	0	14		0	0	12		0	0	75		0	0	92		2
0176	261	0	17		265	0	11		446	0	28		6	429	0	27		11	2	143	31		1	B	0	0	1		0	0	0		0	0	0		0	0	0		2
0177	0	0	0		0	0	0		0	0	0		6	0	0	0																									2
0180	0	0	1		0	0	2		0	0	1		6	0	0	3		12	1	142	32		1	B	0	0	0		0	0	0		0	0	0		0	0	0		2
0181	0	0	6		0	0	5		0	0	26		5	0	0	30		9	2	130	24.5		1	A	0	0	0		0	0	12		0	0	1		0	0	2		2
0182	0	0	0		0	0	0		0	0	0		5	0	0	0																									2
0183	0	0	10	EV	0	0	20	EV	0	0	31		5	0	0	39		10	2	146	28.5		1	B	0	0	9		0	0	0										2
0184	0	0	9		0	0	5		0	0	34		5	0	0	31		9	1	123	24.5		1	B	0	0	7		0	0	4		0	0	0		0	0	0		2
0185	68	0	20		34	0	12		61	0	24		5	58	0	21		12	2	149	38		1	A	0	0	9		0	0	8		0	0	25		0	0	32		2
0186	674	0	10		662	0	7		254	0	1		5	298	0	0		11	1	133	29		1	A	0	0	0		0	0	0		0	0	2		0	0	0		2
0187	1463	0	24		1521	0	22		1521	0	22		5	1542	0	29		12	2	141	33.5		1	B	0	0	2		0	0	0		0	0	0		0	0	0		2
0188	0	0	70		0	0	90		0	0	15		6	0	0	17		12	2	143	31		2	A	0	0	40		0	0	42		0	0	9		0	0	3		2
0189	15	0	4		13	0	0		159	0	14		5	75	0	23		10	1	127	24		1	B	0	0	5		0	0	5		0	0	4		0	0	4		2
0196	58	0	17		80	0	12	EV	122	0	58		6	103	0	48		10	2	141	30		1	A	0	0	21		0	0	22		0	0	25		0	0	14		2
0235	0	0	0		1	0	0		0	0	0		5	0	0	0																									2
0236	111	0	3		80	0	3		210	0	15		5	181	0	10		12	2	148	37.5		1	B	0	0	12		0	0	22		0	0	3		0	0	5		2
0237	106	0	5		110	0	6		680	0	18		5	898	0	25		12	2	144	34.5		1	A	0	0	3		0	0	4		0	0	48		0	0	28		2
0238	130	0	0		99	0	0		69	0	0		5	80	0	0																									2
0239	69	0	20		81	0	26		96	0	35		5	113	0	30		12	2	155	40		1	A	0	0	39		0	0	47		0	0	7		0	0	8	DD	2
0240	9	0	0		13	0	0		21	0	0		6	26	0	0																									2
0241	41	0	9		48	0	11		24	0	6		5	14	0	2		12	2	155	32.5		1	A	33	0	6		47	0	7		58	0	7		53	0	6		2
0242	253	0	39		225	0	32		353	0	33		6	242	0	39		12	2	145	35		1	B	0	0	16		0	0	17		0	0	7		0	0	8		2
0243	349	0	10	EV	385	0	5	EV	0	0	3		6	0	0	1		12	1	138	32.5		1	A	0	0	1		0	0	4		0	0	10		0	0	2		2
0244	0	0	7		0	0	7		0	0	23		6	0	0	24		10	1	134	27.5		1	B	0	0	0		0	0	0		0	0	0		0	0	0		2
0245	0	0	13		2	0	15		9	0	15		6	8	0	16		12	2	148	40		1	A	0	0	3		0	0	5		0	0	19		0	0	27		2
0246	0	0	2		0	0	1		0	0	1		6	0	0	0		12	1	138	37.5		1	B	0	0	0		0	0	0		0	0	0		0	0	0		2
0249	11	0	1		15	0	2		47	0	11		5	44	0	15		11	2	141	38.5		1	A	0	0	6		0	0	10		0	0	13		0	0	15		2
0250	0	0	0		0	0	0		0	0	0		5	0	0	0																									2
0251	0	0	0		0	0	0		0	0	13		5	0	0	6		12	2	142	35		1	B	0	0	0		0	0	0		0	0	9	EV	0	0	2	EV	2
0252	0	0	0		0	0	2		0	0	0		5	0	0	0																									2
0253	0	0	0		0	0	0																																		2
0255	0	0	0		0	0	0		0	0	3		5	0	0	2		12	1	141	34.5		1	A	0	0	5		0	0	5		0	0	2		0	0	2	EV, DD	2
0256	0	0	1		0	0	0		0	0	0		5	0	0	3		11	1	136	29		1	B	0	0	0		0	0	0		0	0	0		0	0	0		2
0257	57	0	203		44	0	192		35	0	266		5	36	0	285		12	2	146	36		2	B	0	0	87		0	0	96		0	0	57		0	0	69		2
0258	0	1	0		0	0	0		0	0	0		5	0	0	0																									2
0259	0	0	14		0	0	16		24	0	53		5	31	0	50		11	2	133	29.5		1	A	0	0	16		0	0	13		0	0	3		0	0	3	EV	2
0275	0	0	15		2	0	12		0	0	8		5	2	0	4		7	2	116	21		1	A	0	0	5		0	0	5		0	0	22		0	0	22		2
0276	303	0	18		272	0	20		562	1	55		5	525	1	64		8	1	133	28		1	B	0	0	1		0	0	2		0	0	16		0	0	18		2
0281	883	0	16		863	0	16		870	0	15		5	879	0	25		6	2	114	18		1	B	0	0	6		0	0	7		0	0	3		0	0	1		2
0288	222	0	19		271	0	10		297	0	38		6	289	0	31		8	1	126	23		1	B	0	0	5		0	0	6		0	0	9	EV	0	0	2		2
0335	167	0	0		232	0	0																																		1
0337	544	0	0	EV	349	0	0	EV	427	0	3		5	417	0	1		6	2	106	15		1	A	0	0	4		0	0	1		0	0	0		0	0	1		1
0338	1151	0	23		843	0	16		706	0	18		6	725	0	22		12	1	136	34		1	A	0	0	0		0	0	0		0	0	3		0	0	5		1
0339	0	0	0		0	0	0		4	0	0		6	6	0	0																									1
0340	0	0	0		0	0	0		0	0	0		6	0	0	0																									1
0341	0	0	0		0	0	0		0	0	0		5	0	0	0																									1
0342	76	0	1		101	0	0		128	0	0		5	163	0	0																									1
0343	463	0	0		719	0	0		428	0	0		5	466	0	0																									1
0345	0	0	0		0	0	0		0	0	0		5	0	0	0																									1
0346	1490	0	0		1452	0	0		2400	0	0		5	2438	0	0																									1
0349	809	0	9		1000	0	9	EV																																	1
0350	13	0	0		4	0	0		0	1	0		5	4	0	0																									1
0351	802	0	0		1017	0	0		414	0	0		5	641	0	0																									1
0352	88	0	0		150	0	0		46	0	0		5	51	0	0																									1
0353	25	0	0		29	0	0																																		1
0354	517	0	0		568	0	0		204	0	0		6	273	0	0																									1
0355	62	0	0		70	0	0		164	0	0		6	190	0	0																									1
0356	0	0	0		1	0	1		0	0	0		5	0	0	0																									1
0358	0	0	0		0	0	0		0	0	0		5	0	0	0																									1
0360	0	0	0		0	0	0		22	0	0		5	18	0	0																									1
0361	25	0	0		49	0	0		59	0	0		6	88	0	0																									1
0362	393	0	0		518	0	0		238	0	0		5	359	0	0																									1
0363	240	0	0		449	0	0																																		1
0364	69	0	0		95	0	0		34	0	0		5	34	0	0																									1
0366	701	0	0		723	0	0		582	0	0		5	699	0	0																									1
0369	121	0	0	HN	160	0	0		186	0	0		5	295	0	1																									1
0370	0	0	0		0	0	0		0	0	0		5	0	0	0																									1
0372	0	0	0		0	0	0		0	0	0		5	0	0	0																									1
0373	0	0	0		0	0	0		0	0	0		5	0	0	0																									1
0374	0	0	0		0	0	0		0	0	0		5	0	0	0																									1
0376	0	0	0		0	0	0		0	0	0		5	0	0	0																									1
0377	7	0	0		3	0	0		0	0	0		5	14	0	0	EV																								1
0378	0	0	0		0	0	0	EV	0	0	0		5	0	0	0																									1
0381	0	0	0		0	0	0		0	0	0		5	0	0	0																									1
0382	224	0	0		169	0	0		226	0	0		5	327	0	0																									1
0385	649	0	0	EV	634	0	0																																		1
0386	0	0	0		0	0	0		0	0	0		5	0	0	0																									1
0387	912	0	0		929	0	0		2219	1	0		5	2207	0	0																									1
0389	0	0	0		0	0	0		0	0	0		6	0	0	0																									1
0390	1000	0	0	EV	1000	0	0	EV	2974	0	0		6	3002	0	0																									1
0391	422	0	0		360	0	0		374	0	0		5	367	0	0																									1
0392	544	0	1		515	0	0		165	0	0		6	190	0	0																									1
0394	374	0	0		297	0	0		525	0	0		5	698	0	0																									1
0395	0	0	0	EV	0	0	0		0	0	0		5	0	0	0																									1
0396	0	0	0		0	0	0		0	0	0		5	0	0	0																									1
0397	1000	0	0		881	0	0		1253	0	0		5	1246	0	0																									1
0398	907	0	0		939	0	0																																		1
0399	0	0	0		0	0	0		0	0	0		5	0	0	0																									1
0400	0	0	0		0	0	0		3	0	1		5	1	0	0																									1
0401	78	0	0		52	0	0		93	0	0		5	89	0	0																									1
0402	669	0	0		741	0	0		702	0	0		5	764	0	0																									1
0411	0	0	0		0	0	0		0	0	0		5	0	0	0																									1
0415	87	0	0		96	0	0		786	0	0		5	779	0	0																									1
0417	2138	0	3		2319	0	4																																		1
0418	300	0	0		431	0	0		690	0	3		6	757	0	1		11	1	137	29		1	A	0	0	0		0	0	0		0	0	0		0	0	0		1
0421	314	0	0		378	0	0		0	0	0		6	0	0	0																									1
0422	0	0	0		0	0	0		0	0	0		6	0	0	0																									1
0423	0	0	2		0	0	3		0	0	0		6	0	0	0		6	2	112	18		1	B	0	0	0	EV	0	0	1	HN	0	0	1		0	0	1		1
0424	0	0	7		2	0	9		314	0	0		6	343	0	0	EV	8	2	118	28		1	B	0	0	0		0	0	0		0	0	0		0	0	0		1
0427	1783	0	0		1000	0	0		1472	0	1		6	1457	0	0																									1
0428	871	0	0		971	0	0		665	0	3		6	308	0	3		12	2	128	23		1	A	0	0	0		0	0	0		0	0	4		0	0	4		1
0430	442	0	0		760	0	0		78	0	0	EV	6	95	0	0	EV																								1
0431	1000	0	0		1000	0	0																																		1
0433	22	0	0		29	0	0		615	0	5		6	652	0	9		9	2	126	19		1	B	0	0	0		0	0	0		0	0	1	EV	0	0	1	EV	1
0434	28	0	0		46	0	0		35	0	4		6	32	0	2		8	2	118	18		1	A	0	0	0		0	0	0		0	0	9		0	0	12		1
0435	485	0	0		389	0	0		586	0	1		6	488	0	0																									1
0437	1000	0	0		1000	0	0		739	0	0		6	765	0	0																									1
0438	95	0	0		106	0	0		159	0	0		5	164	0	0																									1
0439	496	0	0		554	0	1		809	0	2		5	894	0	3																									1
0446	14	0	0		9	0	0		26	0	0		5	33	0	0																									1
0448	73	0	0		81	0	0		28	0	1		5	43	0	1		10	1	128	33		1	B	0	0	0		0	0	0		0	0	0		0	0	0		1
0449	63	0	0		90	0	0		58	0	0		6	45	0	0																									1
0450	365	0	0		252	0	0		364	0	0		6	417	0	0																									1
0453	959	0	0		793	0	0		794	0	0		5	822	0	0																									1
0454	617	0	0		628	0	0		1198	0	0		6	1236	0	0																									1
0455	263	0	2		293	0	3		201	0	1		6	227	0	2		12	1	127	26		1	A	0	0	1		0	0	1		0	0	1		0	0	2		1
0456	0	0	0		0	0	0		0	0	0		5	0	0	0																									1
0457	0	0	0		0	0	0		3241	0	10		6	3169	0	13		8	1	112	19		1	A	0	0	0		0	0	1		0	0	0		0	0	0		1
0461	0	0	0		0	0	0		0	0	0		6	0	0	0																									1
0462	1000	0	0	EV	1000	0	0	EV																																	1
0466	249	0	0		267	0	0		114	0	0		6	88	0	0																									1
0467	0	0	0		0	0	0		0	0	0		5	0	0	0																									1
0468	684	0	0		881	0	0		1054	0	0		6	912	0	0																									1
0469	165	0	0	EV	262	0	0	EV	0	0	0		6	0	0	0																									1
0470	75	0	0		123	0	0																																		1
0471	99	0	0	EV	28	2	0	EV	0	0	0		6	0	0	0																									1
0473	0	0	0		0	0	0		0	0	0		5	0	0	0																									1
0474	2	0	0		0	0	0		0	0	0		5	0	0	0																									1
0475	93	0	0		79	0	0		617	0	1		5	563	0	2		7	2	111	17		1	B	0	0	1		0	0	1		0	0	0		0	0	0		1
0477	4	0	0		0	0	0		193	0	0		5	179	0	0																									1
0480	191	0	0		171	0	0		261	0	0		5	276	0	0																									1
0481	0	0	0		0	0	0		0	0	0		5	0	0	0																									1
0482	0	0	0		0	0	0		0	0	0		5	0	0	0																									1
0484	0	0	0		0	0	0		0	0	2		5	0	0	2		10	2	135	29		1	A	0	0	1		0	0	0		0	0	0		0	0	0		1
0486	1000	0	0		1000	0	0		79	0	0		6	68	0	0																									1
0487	0	0	0		0	0	0		0	0	0		6	0	0	0																									1
0491	10	0	0		4	0	0		0	1	0		5	0	1	0																									1
0494	10	0	0		9	0	0		11	0	0		6	15	0	0																									1
0495	1073	0	0		1019	0	0		1463	0	0		6	1441	0	0																									1
0496	193	0	0		395	0	0		567	1	2		5	687	0	0																									1
0497	138	0	14		235	0	11	EV	320	0	7		5	356	1	9																									1
0498	994	0	0		995	0	0		1201	0	0		5	1218	0	0																									1
0499	108	0	0		93	0	0		125	0	0		5	190	0	0																									1
0502	459	0	0		453	0	0		0	0	0		6	0	0	0																									1
0503	0	0	0		0	0	0		0	0	0		6	0	0	0																									1
0505	291	0	0		374	0	0		240	0	0		5	231	0	0																									1
0507	54	0	0		33	0	0		152	0	0		5	167	0	0																									1
0509	33	0	0		39	0	0		128	0	0		5	70	0	0																									1
0510	432	0	0		1212	0	0		422	0	0		6	302	0	0																									1
0511	7	0	1		13	0	2		17	0	1		6	15	0	1																									1
0512	658	0	0		540	0	0																																		1
0514	1200	0	0		1193	0	0		913	0	0		6	863	0	0																									1
0516	2097	0	0		2126	0	0		292	0	0		6	303	0	0																									1
0517	84	0	0		98	0	0		28	0	0		5	23	0	0																									1
0518	0	0	0		0	0	0		0	0	0		6	0	0	0																									1
0519	27	0	0		38	0	0		20	0	0		5	26	0	0																									1
0520	356	0	1		300	0	0		466	0	0		5	472	0	0																									1
0522	0	0	0		0	0	0		0	0	0		5	0	0	0																									1
0523	142	0	0		155	0	0		245	1	0		5	256	1	0																									1
0524	0	0	0		0	0	0		0	0	0		5	0	0	0																									1
0525	986	0	1		1073	0	2	EV	1168	0	2		6	1256	0	1		9	1	130	28		1	A	0	0	2		0	0	1		0	0	0		0	0	0		1
0526	724	0	0		972	0	0		941	0	0		6	837	0	0																									1
0528	867	0	0		818	0	0		652	0	0		5	615	0	0																									1
0530	0	0	7		0	0	4		0	0	1		6	0	0	2		9	2	125	23		1	A	0	0	1		0	0	1		0	0	4		0	0	3		1
0532	39	0	0		69	0	0		32	0	0		5	168	0	0																									1
0534	0	0	0		21	0	0		26	0	0		6	15	0	0																									1
0535	0	0	0		0	0	0		0	0	0		5	0	0	0																									1
0536	0	0	3		0	0	1		0	0	1	EV	6	0	0	1	EV	8	2	117	20		1	A	0	0	8	EV	0	0	8	EV	0	0	0		0	0	0	EV	1
0537	0	0	0		0	0	0		1316	0	0		5	1298	0	0																									1
0539	61	0	2		67	0	3		31	0	1		5	27	0	2		12	2	144	36		1	B	0	0	2		0	0	1		0	0	1		0	0	0		1
0540	173	0	0		188	0	0		203	0	0		6	186	0	0																									1
0541	0	0	0		0	0	0		0	0	0		6	0	0	0																									1
0542	729	0	2		678	0	1		209	0	2		6	289	0	2		12	1	136	33		1	B	0	0	0		0	0	0										1
0544	133	0	0		160	0	0		266	0	0		6	252	0	0																									1
0546	204	0	0		190	0	0		254	0	0		6	351	0	0																									1
0547	0	0	0	EV	0	0	0		0	0	0		6	0	0	0																									1
0548	33	0	3		32	0	1		0	0	0		6	0	0	0		10	2	134	29		1	A	0	0	0		0	0	0		0	0	0		0	0	0		1
0549	0	0	2		0	0	4		0	0	0		6	0	0	0		9	2	129	27		1	B	0	0	3		0	0	6		0	0	0		0	0	2		1
0550	2052	0	7		2462	0	4		2274	0	10		6	2252	0	7		9	2	121	22		1	B	0	0	0		0	0	0	EV	0	0	2		0	0	0		1
0553	472	0	0		485	0	0		44	0	0		6	66	0	0																									1
0554	2070	0	0		2189	0	0		3160	1	0		5	3168	0	0																									1
0555	0	0	0		0	0	0		0	0	0		6	0	0	0																									1
0556	0	0	0		0	0	0		0	0	0		6	0	0	0																									1
0557	7	0	0		10	0	0		32	0	0		6	32	0	0																									1
0558	439	0	0		450	0	0		314	0	3		5	399	0	3		10	1	127	26		1	A	0	0	0	EV	0	0	0		0	0	0		0	0	0		1
0559	0	0	0		0	0	0		0	0	0		5	0	0	0																									1
0563	0	0	0		0	0	1		0	0	0		5	0	0	0																									1
0564	784	0	7		671	0	8											10	1	129	26		1	B	0	0	0		0	0	0		0	0	0		0	0	0		1
0565	0	0	2		0	0	2		99	0	0		5	109	0	0		10	1	134	34		1	A	0	0	0		0	0	0		0	0	2		0	0	2		1
0566	936	0	0		857	0	0		793	0	0		5	1019	0	0																									1
0567	0	0	1		0	0	0		0	0	0		6	0	0	0																									1
0568	0	0	0		0	0	0		0	1	0		5	0	6	0																									1
0569	0	0	0		0	0	0		0	0	0		5	0	0	0																									1
0570	0	0	0		0	0	0		0	0	0		5	0	0	0																									1
0572	0	0	0		0	0	0		0	0	0		5	0	0	0																									1
0573	121	0	0		167	0	0		281	0	0		5	308	0	0																									1
0577	47	0	0		36	0	0		345	0	0		5	369	0	0																									1
0578	160	0	0		138	0	0		84	0	0		6	84	0	0																									1
0579	34	0	0		39	0	0		68	0	0		5	116	0	0																									1
0580	194	0	0		197	0	0		406	0	0		5	681	0	0																									1
0584	14	0	0		10	0	0		23	0	0		5	23	0	0																									1
0585	0	0	0		0	0	0		0	0	0		5	0	0	0																									1
0586	0	0	0		0	0	0		0	0	0		5	0	0	0																									1
0588	3	0	0		0	0	0		0	0	0		5	0	0	0																									1
0590	914	0	0		928	0	0		44	0	0		5	49	0	0	EV																								1
0591	0	0	0		0	0	0		0	0	1		5	0	0	0																									1
0592	0	0	0		0	0	0		0	0	0		5	0	0	0																									1
0593	132	0	0		137	0	0		162	0	0		5	170	0	0																									1
0596	198	0	0		220	0	0		465	0	0		5	473	0	0																									1
0597	10	0	0		9	0	0		15	0	0		5	20	0	0																									1
0611	0	0	0		0	0	0		0	0	0		5	0	0	0																									1
0612	0	0	0		0	0	0	EV																																	1
0613	10	0	0		14	0	0		86	0	0		5	95	0	0																									1
0614	32	0	0	EV	27	0	0	EV	2	0	0		5	5	0	0																									1
0616	27	0	0		31	0	0		32	0	0		6	18	0	0																									1
0619	862	0	0		827	0	0		611	0	0		6	555	0	0																									1
0620	253	0	1		291	0	2		91	0	0		6	62	0	1		12	2	140	31		1	A	0	0	0		0	0	0		0	0	0		0	0	3		1
0621	99	0	0		38	0	0		113	0	0		6	117	0	0																									1
0622	72	0	0		70	0	0																																		1
0623	169	0	0		205	0	0		114	0	0		6	501	0	0																									1
0625	3426	0	0		3501	0	0		4783	0	0		6	4782	0	0																									1
0626	0	0	0		0	0	0																																		1
0627	135	0	0		293	0	0		58	0	0		6	64	0	0																									1
0628	0	0	0		0	0	0		0	0	0		6	0	0	0																									1
0630	646	0	6		678	0	4	EV	232	0	1		6	231	0	1		12	1	135	29		1	A	0	0	1		0	0	5		0	0	1		0	0	0		1
0631	840	0	0		861	0	0	EV	1015	0	0		6	908	0	0																									1
0634	0	0	0		0	0	0																																		1
0636	0	0	0		0	0	0		0	0	0		6	0	0	0																									1
0640	461	0	0		470	0	0		0	0	0		6	0	0	0																									1
0641	2084	0	0		2013	0	0		574	0	0		6	702	0	0																									1
0642	566	0	0		591	0	0		257	1	0		6	271	0	0																									1
0643	98	0	0		111	0	0		75	0	0		6	86	0	0																									1
0653	0	0	0		0	0	0		0	0	0		6	0	0	0																									1
0658	299	0	0		272	0	0		215	0	0		6	225	0	0																									1
0660	584	0	1		649	0	6		514	0	7		6	461	0	7		10	2	132	25		1	B	0	0	1		0	0	1		0	0	4		0	0	4		1
0663	246	0	0		356	0	0		414	0	0		6	432	0	0																									1
0665	215	0	0		230	0	0		343	0	0		6	373	0	2																									1
0666	624	0	0		591	0	0		739	0	2		6	785	0	4		11	2	124	24		1	B	0	0	2		0	0	0		0	0	0		0	0	0		1
0667	149	0	0		136	0	0		71	0	0		6	61	0	0																									1
0670	0	0	0		0	0	0		0	0	0		6	0	0	0																									1
0671	0	0	0		0	0	0		0	0	0		6	0	0	0																									1
0675	134	0	0		128	0	0		42	0	0		6	46	0	0																									1
0676	0	0	0		0	0	0		0	0	0		5	0	0	0																									1
0677	0	0	0		0	0	0		0	0	0		5	0	0	0																									1
0678	413	0	0		435	0	0		192	0	0		5	139	0	0																									1
0703	853	0	0		908	0	0		201	0	0		5	107	0	0																									1
0704	0	0	0		0	0	0		0	0	0		5	0	0	0																									1
0706	0	0	0		0	0	0		0	0	0		5	0	0	0																									1
0707	0	0	0		0	0	0		0	0	0		5	0	0	0																									1
0710	161	0	0		178	0	0		0	0	1		5	0	0	1																									1
0711	0	0	0		0	0	0		0	0	0		5	0	0	0																									1
0712	162	0	0		182	0	0		149	0	0		5	93	0	0																									1
0714	672	0	0	EV	688	0	0	EV	480	0	0		5	330	0	0																									1
0718	0	0	0		0	0	0																																		1
0720	0	0	0		0	0	0																																		1
0721	0	0	0		0	0	0		0	0	0		5	0	0	0																									1
0723	0	0	1		0	0	1		0	0	0		5	0	0	0		12	2	140	33		1	B	0	0	0		0	0	0		0	0	2		0	0	3	EV	1
0724	234	0	0		224	0	0		387	0	0		5	401	0	0																									1
0725	477	0	0		566	0	0		0	0	0		5	0	0	0																									1
0728	0	0	0		0	0	0		0	0	0		5	0	0	0																									1
0730	0	0	0		0	0	0		0	0	0		5	0	0	0																									1
0731	0	0	0		0	0	0		0	0	0		5	0	0	0																									1
0733	0	0	0		0	0	0		0	0	0	EV	5	0	0	0																									1
0734	325	0	0		250	0	0		0	0	0		5	0	0	0																									1
0755	78	0	0		91	0	0		70	0	0		5	44	0	0																									1
0792	0	0	0		0	0	0		105	0	0		5	101	0	0																									1
0794	219	0	0		263	0	0		398	0	0		5	410	0	0																									1
0957	0	0	3		0	0	4		0	0	0		5	0	0	1		7	2	115	24		1	A	0	0	1		0	0	1		0	0	4		0	0	4		1
0958	0	0	0		0	0	0		36	0	1		5	42	0	0																									1
0959	0	0	0		0	0	0		0	0	0		5	0	0	0																									1
0960	3724	0	0		3649	0	0		2210	0	1		5	2556	0	1		10	2	124	23		1	B	0	0	0		0	0	1										1
0961	3972	0	16		3929	0	8		2228	0	11		6	2103	0	10		12	1	144	33		1	B	0	0	3		0	0	3		0	0	1		0	0	2		1
0962	540	0	0		1000	0	0		1072	0	0		6	1051	0	0																									1
0963	0	0	0		0	0	0		0	0	0		5	0	0	0																									1
0965	0	0	0		0	0	0		0	0	0		6	0	0	0																									1
0966	207	0	0		190	0	0		110	0	0		5	115	0	0																									1
0970	864	0	0		849	0	0		1027	0	0	EV	6	1070	0	0	EV																								1
0971	0	0	0		0	0	0		0	0	0		6	0	0	0																									1
0972	0	0	0		0	0	0		0	0	0		6	0	0	0																									1
0973	2153	0	0	EV, HN	0	0	0	HN	0	0	0		5	0	0	0																									1
0974	1171	0	0		1187	0	0		1107	0	0		5	1126	0	0																									1
0976	0	0	0		0	0	0		0	0	0		5	0	0	0																									1
0984	2207	0	4		2009	0	2		1130	0	2		5	1781	0	3																									1
0999	543	0	5		561	3	0		252	0	9		6	288	0	3																									1
1000	0	0	0		2141	0	0		2697	0	0		5	2846	0	0																									1
1003	0	0	0		0	0	0		0	0	0		5	0	0	0																									1
1004	134	0	6		127	0	6		196	0	8		6	179	0	8																									1
1006	210	0	0		172	0	0																																		1
1007	216	0	0		190	0	0		347	0	0		5	365	0	0																									1
1011	0	0	0		0	0	0		0	0	0		5	0	0	0																									1
1012	309	0	0		396	0	0		1217	0	0		5	1204	0	0																									1
1013	173	0	0		139	0	0		1313	0	7		6	1272	0	8		9	1	120	24		1	B	0	0	1		0	0	1		0	0	0		0	0	1		1
1014	36	0	0		41	0	0		95	0	0		5	91	0	0																									1

## Sheet: dictionary
variablefieldname	fieldtype	fieldlabel	choices	Variable type
pid	text	PID
asc_count_bl_a1	text	Ascaris egg count, baseline slide 1A		number
hook_count_bl_a1	text	Hookworm egg count, baseline slide 1A		integer
tri_count_bl_a1	text	Trichuris egg count, baseline slide 1A		number
kk_note_bl_a1	text	Notes, baseline slide 1A	EV (Enterobius vermicularis) | HN (Hymenolepis nana)
asc_count_bl_1b	text	Ascaris egg count, baseline slide 1B		number
hook_count_bl_1b	text	Hookworm egg count, baseline slide 1B		integer
tri_count_bl_1b	text	Trichuris egg count, baseline slide 1B		number
kk_note_bl_1b	text	Notes, baseline slide 1B	EV (Enterobius vermicularis) | HN (Hymenolepis nana)
asc_count_bl_2a	text	Ascaris egg count, baseline slide 2A		number
hook_count_bl_2a	text	Hookworm egg count, baseline slide 2A		integer
tri_count_bl_2a	text	Trichuris egg count, baseline slide 2A		number
kk_note_bl_2a	text	Notes, baseline slide 2A	EV (Enterobius vermicularis) | HN (Hymenolepis nana)
asc_count_bl_2b	text	Ascaris egg count, baseline slide 2B		number
hook_count_bl_2b	text	Hookworm egg count, baseline slide 2B		integer
tri_count_bl_2b	text	Trichuris egg count, baseline slide 2B		number
kk_note_bl_2b	text	Notes, baseline slide 2B	EV (Enterobius vermicularis) | HN (Hymenolepis nana)
age	text	Age		integer
sex	radio	Sex	1, M (Male)|2, F (Female)
height	text	Height (cm)		integer
weight	text	Weight (Kg)		number_1dp
excluded_reason	text	Reason for exclusion
tri_int_treat	radio	Trichuris trichiura baseline infection intensity	1, Light|2, Moderate/Heavy
treat_arm	checkbox	Treatment Arm	1, A=ALB| 2, B=IVM+ALB
asc_count_1a	text	Ascaris egg count, follow-up slide 1A		number
hook_count_1a	text	Hookworm egg count, follow-up slide 1A		integer
tri_count_1a	text	Trichuris egg count, follow-up slide 1A		number
kk_note_1a	text	Notes, follow-up slide 1A	EV (Enterobius vermicularis) | HN (Hymenolepis nana)
asc_count_1b	text	Ascaris egg count, follow-up slide 1B		number
hook_count_1b	text	Hookworm egg count, follow-up slide 1B		integer
tri_count_1b	text	Trichuris egg count, follow-up slide 1B		number
kk_note_1b	text	Notes, follow-up slide 1B	EV (Enterobius vermicularis) | HN (Hymenolepis nana)
asc_count_2a	text	Ascaris egg count, follow-up slide 2A		number
hook_count_2a	text	Hookworm egg count, follow-up slide 2A		integer
tri_count_2a	text	Trichuris egg count, follow-up slide 2A		number
kk_note_2a	text	Notes, follow-up slide 2A	EV (Enterobius vermicularis) | HN (Hymenolepis nana)
asc_count_2b	text	Ascaris egg count, follow-up slide 2B		number
hook_count_2b	text	Hookworm egg count, follow-up slide 2B		integer
tri_count_2b	text	Trichuris egg count, follow-up slide 2B		number
kk_note_2b	text	Notes, follow-up slide 2B	EV (Enterobius vermicularis) | HN (Hymenolepis nana)
school	text	Study school	2, Rwanzu PS | 1, Kahungye PS	number
